# Supplementary material for: Single-cell transcriptomics reveals bladder microenvironment dynamics in Hunner type interstitial cystitis
Source: iScience. 2026 Jul 9;29(8):116725. doi: 10.1016/j.isci.2026.116725 (PMC13380760; doi:10.1016/j.isci.2026.116725)
Supplement: Table S1. scRNA-seq information of each sample [file mmc2.xlsx]

## Sheet: TableS1
Table S1. scRNA-seq information of each sample
Donor	Classification	Number of Cells	Mean Reads per Cell	Median Genes per Cell	Sequencing Saturation	Fraction Reads in Cells	Median UMI Counts per Cell	Transcriptome	Chemistry	Cell Ranger Version
Cont_1	Control	923	540232	2120	0.937	0.787	7852	GRCh38	Single Cell 3' v3	6.1.2
Cont_2	Control	4241	100387	822	0.881	0.772	1901	GRCh38	Single Cell 3' v3	6.1.2
Cont_3	Control	25694	17221	1825	0.416	0.888	4697	GRCh38	Single Cell 3' v3	6.1.2
Cont_4	Control	4642	97800	1774	0.799	0.845	5700	GRCh38	Single Cell 3' v3	6.1.2
HL_1	Hunner lesion	1836	253041	1779	0.954	0.929	5144	GRCh38	Single Cell 3' v3	6.1.2
HL_2	Hunner lesion	4271	103859	2576	0.813	0.927	7362	GRCh38	Single Cell 3' v3	6.1.2
HL_3	Hunner lesion	2651	107665	1145	0.842	0.887	4160	GRCh38	Single Cell 3' v3	6.1.2
HL_4	Hunner lesion	6032	74941	2105	0.747	0.889	5612	GRCh38	Single Cell 3' v3	6.1.2
HL_5	Hunner lesion	5247	92433	2409	0.724	0.912	6213	GRCh38	Single Cell 3' v3	6.1.2
HL_6	Hunner lesion	6634	67206	2190	0.747	0.895	6334	GRCh38	Single Cell 3' v3	6.1.2
NHL_4	Non-Hunner lesion	2160	216179	1533	0.917	0.87	5677	GRCh38	Single Cell 3' v3	6.1.2
NHL_5	Non-Hunner lesion	3745	127877	2649	0.822	0.907	7624	GRCh38	Single Cell 3' v3	6.1.2
NHL_6	Non-Hunner lesion	16600	27476	2074	0.505	0.899	5215	GRCh38	Single Cell 3' v3	6.1.2
