# Supplementary material for: Single-cell transcriptomics reveals bladder microenvironment dynamics in Hunner type interstitial cystitis
Source: iScience. 2026 Jul 9;29(8):116725. doi: 10.1016/j.isci.2026.116725 (PMC13380760; doi:10.1016/j.isci.2026.116725)
Supplement: Table S2. Number of cells excluded from downstream analysis in each sample [file mmc3.xlsx]

## Sheet: TableS2
Table S2. Number of cells excluded from downstream analyses in each sample
Donor	Classification	Number of excluded cells
Cont_1	Control	464
Cont_2	Control	1143
Cont_3	Control	3412
Cont_4	Control	1172
HL_1	Hunner lesion	319
HL_2	Hunner lesion	526
HL_3	Hunner lesion	300
HL_4	Hunner lesion	666
HL_5	Hunner lesion	751
HL_6	Hunner lesion	982
NHL_4	Non-Hunner lesion	368
NHL_5	Non-Hunner lesion	480
NHL_6	Non-Hunner lesion	1983
