# Supplementary material for: Single-cell transcriptomics reveals bladder microenvironment dynamics in Hunner type interstitial cystitis
Source: iScience. 2026 Jul 9;29(8):116725. doi: 10.1016/j.isci.2026.116725 (PMC13380760; doi:10.1016/j.isci.2026.116725)
Supplement: Table S3. Summary of patient information [file mmc4.xlsx]

## Sheet: TableS3
Table S3. Summary of patient information
Case	Sample	Diagnosis	Age	Sex	BMI	Average voids in 24h	Nocturia episodes	O'Leary Sant ICSI	O'Leary Sant ICPI	VAS scale	History of oral medication for HIC	Predonisolone	Previous hydrodistention count	HTN	DM
1	Cont_1	stress urinary incontinence	71	Female	29.6985	6	0	None	None	1.3	None	No	0	None	None
2	Cont_2	stress urinary incontinence	74	Female	24.9029	7	1	None	None	0	None	No	0	None	None
3	Cont_3	stress urinary incontinence	52	Female	17.0777	8	1	None	None	2.1	None	No	0	None	None
4	Cont_4	stress urinary incontinence	72	Female	23.6686	5	0	None	None	0	None	No	0	Present	Present
5	HL_1	Interstitial cystitis	68	Female	23.9198	10	4	4-3-1-5=13	4-0-2-4=10	9.5	Celecoxib	Yes	0	None	None
6	HL_2	Interstitial cystitis	78	Female	23.7921	20	4	5-5-5-4=19	4-3-4-3=14	8.3	Tramadol/Acetaminophen	Yes	2	None	None
7	HL_3	Interstitial cystitis	71	Female	15.5156	17	10	2-5-5-3=15	3-4-3-2=12	6.7	None	Yes	0	None	None
8	HL_4, NHL_4	Interstitial cystitis	64	Female	21.884	16	6	4-5-5-4=18	4-4-4-4=16	10	Tramadol/Acetaminophen	No	0	None	None
9	HL_5, NHL_5	Interstitial cystitis	56	Male	26.2204	13	2	5-5-4-4=18	4-3-4-4=15	9.5	Tramadol/Acetaminophen	Yes	0	None	None
10	HL_6, NHL_6	Interstitial cystitis	58	Female	22.8441	10	2	3-3-3-3=12	3-3-3-3=12	7.5	Vancomycin	No	0	None	None
BMI, body mass index; DM, diabetes mellitus; HTN, hypertension; ICPI, Interstitial Cystitis Problem Index; ICSI, Interstitial Cystitis Symptom Index; VAS, visual analog scale.
