# Supplementary material for: Single-cell transcriptomics reveals bladder microenvironment dynamics in Hunner type interstitial cystitis
Source: iScience. 2026 Jul 9;29(8):116725. doi: 10.1016/j.isci.2026.116725 (PMC13380760; doi:10.1016/j.isci.2026.116725)
Supplement: Table S4. Upregulated 10 genes of all clusters for immune cells [file mmc5.xlsx]

## Sheet: TableS4
Table S4. Upregulated 10 genes of all clusters for immune cells
gene	avg_log2FC	p_val	p_val_adj	cluster
NKG7	4.71431	0	0	T CD8
CCL5	3.47795	0	0	T CD8
GZMA	3.80297	0	0	T CD8
CST7	3.51799	0	0	T CD8
GZMK	4.18697	0	0	T CD8
CCL4	3.93801	0	0	T CD8
AOAH	2.8102	0	0	T CD8
KLRK1	4.07167	0	0	T CD8
GZMM	2.79601	0	0	T CD8
CD2	1.38799	0	0	T CD8
IL7R	1.85483	0	0	T CD4
CD3D	1.3944	0	0	T CD4
BCL11B	1.78887	0	0	T CD4
CD2	1.03436	0	0	T CD4
CD3E	1.40291	0	0	T CD4
CD3G	1.27417	0	0	T CD4
INPP4B	2.0175	0	0	T CD4
ICOS	1.97236	0	0	T CD4
TRAC	1.37452	0	0	T CD4
TC2N	1.80935	0	0	T CD4
LINC01871	3.36063	0	0	Th17 CD4
AL136456.1	3.15456	0	0	Th17 CD4
RORA	2.78188	0	0	Th17 CD4
KLRB1	2.81506	0	0	Th17 CD4
THEMIS	2.09834	0	0	Th17 CD4
LINC02694	3.87452	0	0	Th17 CD4
CD96	2.31155	0	0	Th17 CD4
ID2	2.12242	0	0	Th17 CD4
CD2	1.85056	0	0	Th17 CD4
CD226	2.83572	0	0	Th17 CD4
SLC8A1	3.84843	0	0	EREG Macrophage
PLXDC2	3.83862	0	0	EREG Macrophage
LRMDA	5.08991	0	0	EREG Macrophage
CPVL	4.44988	0	0	EREG Macrophage
LYZ	4.43266	0	0	EREG Macrophage
CST3	3.66911	0	0	EREG Macrophage
FCER1G	3.02871	0	0	EREG Macrophage
AIF1	2.93949	0	0	EREG Macrophage
EPB41L3	6.09785	0	0	EREG Macrophage
TYROBP	2.84006	0	0	EREG Macrophage
CSF3R	7.69704	0	0	Neutrophil
AQP9	7.02198	0	0	Neutrophil
PLAUR	6.53014	0	0	Neutrophil
FCGR3B	9.79495	0	0	Neutrophil
G0S2	7.31693	0	0	Neutrophil
S100A8	5.5541	0	0	Neutrophil
S100A9	4.6961	0	0	Neutrophil
LIMK2	7.26473	0	0	Neutrophil
FGD4	6.07419	0	0	Neutrophil
FPR1	6.38726	0	0	Neutrophil
MZB1	3.97221	0	0	IgLC3_plasma
JCHAIN	4.56139	0	0	IgLC3_plasma
DERL3	4.01665	0	0	IgLC3_plasma
TXNDC5	3.32008	0	0	IgLC3_plasma
PRDX4	3.28893	0	0	IgLC3_plasma
FKBP11	2.9714	0	0	IgLC3_plasma
HBA1	4.32858	0	0	IgLC3_plasma
IGHG1	4.10781	0	0	IgLC3_plasma
HBA2	4.31354	0	0	IgLC3_plasma
IGHG4	3.91801	0	0	IgLC3_plasma
BANK1	4.65243	0	0	B cell
MS4A1	3.24429	0	0	B cell
AFF3	3.23718	0	0	B cell
CD79A	2.70999	0	0	B cell
MEF2C	3.14916	0	0	B cell
RALGPS2	3.68606	0	0	B cell
ARHGAP24	3.75254	0	0	B cell
EBF1	3.41671	0	0	B cell
ADAM28	3.67715	0	0	B cell
FCRL1	4.26447	0	0	B cell
TXNDC5	4.49928	0	0	TNFRSF17_plasma
DERL3	4.19293	0	0	TNFRSF17_plasma
MZB1	4.34713	0	0	TNFRSF17_plasma
TNFRSF17	3.89235	0	0	TNFRSF17_plasma
FCRL5	3.01737	0	0	TNFRSF17_plasma
PRDX4	3.38889	0	0	TNFRSF17_plasma
RRBP1	3.2372	0	0	TNFRSF17_plasma
SLAMF7	2.24395	0	0	TNFRSF17_plasma
ITM2C	2.55739	0	0	TNFRSF17_plasma
CREB3L2	3.73528	0	0	TNFRSF17_plasma
CPA3	11.2997	0	0	mast
TPSB2	9.82195	0	0	mast
TPSAB1	10.2487	0	0	mast
HPGDS	9.43562	0	0	mast
SLC24A3	8.77195	0	0	mast
MS4A2	10.845	0	0	mast
KIT	7.6056	0	0	mast
CTSG	10.3024	0	0	mast
LTC4S	6.71179	0	0	mast
HDC	9.52275	0	0	mast
CST3	4.8766	0	0	resting Macrophage
C1QA	5.91108	0	0	resting Macrophage
C1QB	5.8217	0	0	resting Macrophage
AIF1	4.40833	0	0	resting Macrophage
LYZ	4.29004	0	0	resting Macrophage
TYROBP	3.5927	0	0	resting Macrophage
C1QC	5.82122	0	0	resting Macrophage
SELENOP	6.12199	0	0	resting Macrophage
FCER1G	3.49445	0	0	resting Macrophage
MS4A6A	4.87178	0	0	resting Macrophage
TBC1D4	3.627	0	0	Treg
CTLA4	3.56409	0	0	Treg
IKZF2	4.02086	0	0	Treg
TIGIT	3.08895	0	0	Treg
ICOS	2.53076	0	0	Treg
RTKN2	5.24887	0	0	Treg
DUSP16	2.73524	0	0	Treg
AL136456.1	3.39662	0	0	Treg
BATF	3.03349	0	0	Treg
CD247	2.10307	0	0	Treg
PCLAF	6.82887	0	0	proliferate lymphoid cell
STMN1	5.12983	0	0	proliferate lymphoid cell
TOP2A	7.40601	0	0	proliferate lymphoid cell
NUSAP1	5.83563	0	0	proliferate lymphoid cell
MKI67	7.45613	0	0	proliferate lymphoid cell
RRM2	7.40449	0	0	proliferate lymphoid cell
TYMS	6.85458	0	0	proliferate lymphoid cell
CDKN3	5.85207	0	0	proliferate lymphoid cell
CDK1	7.04265	0	0	proliferate lymphoid cell
PTTG1	4.07488	0	0	proliferate lymphoid cell
RPL8	1.08295	0	0	mature B cell
RPL19	1.00281	0	0	mature B cell
RPS23	1.07202	0	0	mature B cell
RPL18A	1.05791	0	0	mature B cell
RPS8	1.04169	0	0	mature B cell
RPS18	1.05181	0	0	mature B cell
RPL32	1.02888	0	0	mature B cell
RPS14	1.00618	0	0	mature B cell
RPL39	1.00689	0	0	mature B cell
RPL29	1.01436	9.3189e-297	3.41081e-292	mature B cell
AC023590.1	5.29772	0	0	active B cell
TCL1A	4.19244	0	0	active B cell
BCL7A	4.68213	0	0	active B cell
RGS13	4.72094	0	0	active B cell
MYO1E	4.12972	0	0	active B cell
MEF2B	4.63827	0	0	active B cell
NEIL1	4.9266	0	0	active B cell
CD79B	3.13664	0	0	active B cell
CD22	3.53082	0	0	active B cell
RAPGEF5	5.35331	0	0	active B cell
TSHZ2	1.39153	2.7418e-165	1.00352e-160	naive B cell
C12orf42	1.01011	2.61833e-164	9.58335e-160	naive B cell
PCBP3	1.31285	5.71421e-164	2.09146e-159	naive B cell
FAAH2	1.25647	3.3845e-136	1.23876e-131	naive B cell
PGAP1	1.03486	6.95703e-117	2.54634e-112	naive B cell
SSPN	1.00471	2.64937e-85	9.69694e-81	naive B cell
HBA1	5.88593	0	0	erythro
HBA2	5.8857	0	0	erythro
HBB	5.99221	0	0	erythro
SLC25A37	3.19373	0	0	erythro
SNCA	5.173	0	0	erythro
HBM	5.87041	0	0	erythro
ALAS2	5.65104	0	0	erythro
SLC25A39	3.71621	1.6919e-275	6.19252e-271	erythro
FAM210B	3.78421	5.57574e-257	2.04078e-252	erythro
GYPC	2.7276	2.1927e-218	8.02548e-214	erythro
