# Supplementary material for: Single-cell transcriptomics reveals bladder microenvironment dynamics in Hunner type interstitial cystitis
Source: iScience. 2026 Jul 9;29(8):116725. doi: 10.1016/j.isci.2026.116725 (PMC13380760; doi:10.1016/j.isci.2026.116725)
Supplement: Table S5. Upregulated 5 genes of all clusters for stromal cells [file mmc6.xlsx]

## Sheet: TableS5
Table S5. Upregulated 5 genes of all clusters for stromal cells
gene	avg_log2FC	p_val	p_val_adj	cluster
PI16	2.68062	8.49397e-302	3.10888e-297	Normal_fib
DCN	1.48103	2.51025e-284	9.18775e-280	Normal_fib
CFD	1.69026	2.18082e-280	7.98203e-276	Normal_fib
MFAP5	2.75905	1.80371e-273	6.60175e-269	Normal_fib
MGP	1.91116	1.48273e-261	5.42693e-257	Normal_fib
NRG1	4.59076	0	0	NRG_fib
HSD17B2	2.49802	0	0	NRG_fib
ABCC4	3.05634	0	0	NRG_fib
FENDRR	1.98819	0	0	NRG_fib
TRPA1	2.35109	0	0	NRG_fib
NAV3	3.17609	0	0	Inf_fib
MIR99AHG	2.53051	0	0	Inf_fib
DCLK1	2.67789	0	0	Inf_fib
FOXP2	2.29213	0	0	Inf_fib
SFRP1	1.88057	0	0	Inf_fib
HLA-DPB1	1.15324	1.4191e-37	5.19404e-33	Erythrocyte
EIF5A	1.03906	3.78453e-36	1.38518e-31	Erythrocyte
CCND1	1.17987	4.55996e-31	1.66899e-26	Erythrocyte
HLA-DPA1	1.28426	1.46297e-26	5.35462e-22	Erythrocyte
HBA2	3.68657	1.37827e-25	5.04462e-21	Erythrocyte
NOTCH3	5.42891	0	0	smooth muscle
TINAGL1	5.40893	0	0	smooth muscle
RGS5	4.38781	0	0	smooth muscle
MCAM	5.02154	0	0	smooth muscle
NDUFA4L2	5.22109	0	0	smooth muscle
IL1R2	6.96228	8.87506e-273	3.24836e-268	Neutrophil
AQP9	6.46529	1.9067e-244	6.9787e-240	Neutrophil
FCGR3B	5.77717	4.73063e-197	1.73146e-192	Neutrophil
CXCR2	6.6578	1.10355e-195	4.03909e-191	Neutrophil
FPR1	6.90485	4.7449e-173	1.73668e-168	Neutrophil
PTPRC	4.26475	0	0	T cell
CXCR4	3.75193	0	0	T cell
CD52	3.92831	0	0	T cell
CYTIP	3.53983	0	0	T cell
ARHGDIB	2.49768	0	0	T cell
ACTG2	2.39644	4.86974e-45	1.78237e-40	Myo_fib
SLC14A1	2.34025	8.50036e-44	3.11122e-39	Myo_fib
TAGLN	1.46688	1.80342e-36	6.60069e-32	Myo_fib
F3	2.27746	2.37804e-36	8.70386e-32	Myo_fib
HSD17B2	1.74961	8.65361e-36	3.16731e-31	Myo_fib
S100B	9.63352	0	0	Schwan cell
CDH19	9.78457	0	0	Schwan cell
PLP1	10.685	0	0	Schwan cell
XKR4	10.0659	0	0	Schwan cell
COL28A1	9.91747	0	0	Schwan cell
