# Supplementary material for: Single-cell transcriptomics reveals bladder microenvironment dynamics in Hunner type interstitial cystitis
Source: iScience. 2026 Jul 9;29(8):116725. doi: 10.1016/j.isci.2026.116725 (PMC13380760; doi:10.1016/j.isci.2026.116725)
Supplement: Table S6. Upregulated 5 genes of all clusters for epithelial cells [file mmc7.xlsx]

## Sheet: TableS6
Table S6. Upregulated 5 genes of all clusters for epithelial cells
gene	avg_log2FC	p_val	p_val_adj	cluster
S100A2	2.55011	1.66613e-128	6.09819e-124	basal
KRT5	2.65462	7.30764e-75	2.67467e-70	basal
FABP4	1.58651	8.3467e-73	3.05498e-68	basal
BCAM	2.58138	1.68393e-59	6.16334e-55	basal
COL17A1	3.06378	2.10613e-56	7.70864e-52	basal
PPP1R9A	2.22048	3.03652e-208	1.1114e-203	intermediate
HS3ST5	2.03465	5.6196e-206	2.05683e-201	intermediate
PDE10A	2.48546	8.32398e-201	3.04666e-196	intermediate
ZNF750	1.72427	1.82543e-196	6.68125e-192	intermediate
MACC1	2.44998	2.95655e-186	1.08213e-181	intermediate
SPRR3	4.339	8.81083e-117	3.22485e-112	Umbrella
PSCA	2.86619	1.64379e-116	6.01645e-112	Umbrella
ADIRF	2.01824	1.45027e-100	5.30812e-96	Umbrella
TAC3	6.38873	1.35487e-94	4.95897e-90	Umbrella
UPK3A	3.92391	1.42119e-88	5.20169e-84	Umbrella
MALAT1	1.10953	3.55268e-12	1.30032e-07	Umbrella
MECOM	1.3207	4.35599e-12	1.59433e-07	Umbrella
PLCG2	3.39673	1.39176e-10	5.09398e-06	Umbrella
CCSER1	1.48869	2.73436e-10	1.0008e-05	Umbrella
CPA6	2.17614	2.12018e-07	0.00776007	Umbrella
ITK	5.29597	1.69064e-209	6.18793e-205	T cell
CD3G	4.01707	4.4905e-175	1.64357e-170	T cell
CD2	4.12209	5.56385e-173	2.03642e-168	T cell
FYN	4.57589	8.1855e-165	2.99598e-160	T cell
CD3E	4.1396	3.06756e-163	1.12276e-158	T cell
DCN	5.02617	2.60741e-122	9.5434e-118	fibroblast
SOD3	4.95293	1.1889e-111	4.35149e-107	fibroblast
DPT	5.41931	2.30576e-96	8.4393e-92	fibroblast
IGFBP6	4.49098	3.17342e-93	1.1615e-88	fibroblast
MGP	4.27432	2.94549e-85	1.07808e-80	fibroblast
IDO1	4.31983	1.05994e-110	3.87948e-106	Inf_umbrella
MUC1	2.5923	2.60439e-97	9.53233e-93	Inf_umbrella
SAA2	5.15733	4.91053e-97	1.7973e-92	Inf_umbrella
LCN2	3.11266	2.47361e-91	9.05365e-87	Inf_umbrella
PDZK1IP1	3.50268	2.09845e-88	7.68053e-84	Inf_umbrella
SRGN	2.94575	1.7723e-67	6.48678e-63	myeloid
BCL2A1	3.50681	8.34712e-41	3.05513e-36	myeloid
AIF1	3.5653	1.22253e-40	4.47458e-36	myeloid
S100A8	2.33619	7.23417e-36	2.64778e-31	myeloid
SAMSN1	2.65975	2.11412e-33	7.73788e-29	myeloid
IGLV3-9	7.30175	9.73684e-148	3.56378e-143	B cell
IGHV3-66	5.89288	4.11764e-146	1.5071e-141	B cell
EBF1	4.52481	6.79691e-135	2.48774e-130	B cell
IGHV1-69D	5.65251	7.00227e-131	2.5629e-126	B cell
IGLV3-19	7.81056	8.83307e-126	3.23299e-121	B cell
