# Supplementary material for: Single-cell transcriptomics reveals bladder microenvironment dynamics in Hunner type interstitial cystitis
Source: iScience. 2026 Jul 9;29(8):116725. doi: 10.1016/j.isci.2026.116725 (PMC13380760; doi:10.1016/j.isci.2026.116725)
Supplement: Table S7. Upregulated 10 genes of all clusters for fibroblast in public dataset [file mmc8.xlsx]

## Sheet: TableS7
Table S7. Upregulated 10 genes of all clusters for fibroblast in public data set
gene	avg_log2FC	p_val	p_val_adj	cluster
ADH1B	2.6123	0	0	0
COL14A1	2.04084	0	0	0
OGN	2.64943	2.81305e-297	1.0296e-292	0
GSN	2.29186	7.80487e-280	2.85666e-275	0
FBLN1	1.34863	4.56158e-279	1.66958e-274	0
MIR99AHG	2.47083	2.05911e-275	7.53654e-271	0
EFEMP1	1.85522	2.76794e-275	1.01309e-270	0
FBLN2	2.18673	1.03907e-271	3.80308e-267	0
SLIT3	1.7979	7.5779e-264	2.77359e-259	0
DCN	1.42596	1.60914e-247	5.88963e-243	0
STC1	4.32161	0	0	1
MICAL2	3.09222	0	0	1
TMEM158	3.29127	0	0	1
PRDM1	2.78778	0	0	1
AGO2	2.60001	0	0	1
FAM107B	2.31758	0	0	1
TNFRSF12A	2.08974	0	0	1
PHLDA1	2.13686	0	0	1
TBX3	1.98587	1.28505e-306	4.7034e-302	1
TXNRD1	2.63624	2.62465e-297	9.60648e-293	1
PLPPR4	3.29825	4.59119e-203	1.68042e-198	2
OSR2	2.23652	4.04488e-164	1.48047e-159	2
PITX1	1.88145	1.35755e-158	4.96877e-154	2
JUN	1.68973	1.89094e-157	6.92104e-153	2
ID1	2.0539	1.29626e-141	4.74444e-137	2
ENC1	2.01803	5.13438e-141	1.87923e-136	2
C1QL1	2.68659	1.00775e-133	3.68845e-129	2
LRRC3B	3.10392	2.49684e-132	9.13869e-128	2
CHN1	2.58055	3.70573e-121	1.35633e-116	2
CARMN	3.05506	2.1906e-119	8.0178e-115	2
TNFAIP6	3.80432	0	0	3
LIF	3.13927	3.47447e-286	1.27169e-281	3
THBS1	2.27042	1.88522e-252	6.90009e-248	3
GPRC5A	1.99375	1.41364e-218	5.17405e-214	3
SERPINE2	2.67462	1.25461e-204	4.59201e-200	3
CXCL2	3.32188	3.62276e-189	1.32597e-184	3
GEM	1.91519	2.01615e-186	7.37932e-182	3
GFPT2	2.04616	8.81663e-183	3.22698e-178	3
ARID5B	2.19511	1.07686e-181	3.94141e-177	3
ERRFI1	2.43535	8.06922e-178	2.95342e-173	3
IGKC	1.41184	1.69402e-73	6.20027e-69	4
MGP	1.19783	1.29084e-45	4.72461e-41	4
SFRP2	1.53606	2.58532e-20	9.46253e-16	4
IGLC2	1.85224	2.75663e-13	1.00895e-08	4
ABHD14A	1.02547	4.12069e-12	1.50821e-07	4
IFNGR2	1.02507	8.3705e-11	3.06369e-06	4
S100A2	1.78061	1.92648e-08	0.000705111	4
TRAPPC2L	1.02565	3.32582e-08	0.00121729	4
KRT8	1.00522	5.1671e-06	0.189121	4
KRT19	1.8063	2.03292e-05	0.744068	4
PTPRC	4.96	0	0	5
SPOCK2	5.67518	0	0	5
CD2	5.40639	3.05732e-304	1.11901e-299	5
CD3D	4.84815	1.72888e-281	6.32786e-277	5
CD3E	5.1093	4.35587e-275	1.59429e-270	5
BCL11B	5.26813	3.52581e-272	1.29048e-267	5
TRBC2	4.89676	3.25165e-269	1.19014e-264	5
IL2RG	4.75679	1.01577e-259	3.71782e-255	5
CYTIP	4.30503	1.70247e-258	6.23122e-254	5
LTB	4.68241	3.55368e-245	1.30068e-240	5
NGFR	7.33661	5.16806e-193	1.89156e-188	6
CDH19	6.50907	8.04611e-162	2.94496e-157	6
FOXD1	5.56555	2.59099e-139	9.48327e-135	6
PRG4	6.9624	1.44139e-133	5.27563e-129	6
CLDN1	6.02166	2.49996e-113	9.15012e-109	6
ARHGEF28	6.3999	4.18299e-99	1.53102e-94	6
EGFLAM	5.68385	9.16982e-97	3.35625e-92	6
THBS4	5.94117	1.7996e-79	6.58671e-75	6
SFRP4	4.53977	1.41842e-74	5.19156e-70	6
SLC51A	5.08779	1.58712e-65	5.80901e-61	6
